# Supplementary material for: Improving Movement Behavior in People after Stroke with the RISE Intervention: A Randomized Multiple Baseline Study
Source: J Clin Med. 2024 Jul 25;13(15):4341. doi: 10.3390/jcm13154341 (PMC11313465; doi:10.3390/jcm13154341)
Supplement: Supplementary file 1 [file jcm-13-04341-s001.zip]

Archive with 5 entries (5 files):
- TIDieR-Checklist-RISE intervention.pdf
- Supplementary Files 1 RISE intervention details_masked.pdf
- Supplementary Files 2 Data visualisation and Table PEM Physical activity_masked.pdf
- consort-2010-flow-diagram.pdf
- consort-2010-checklist.pdf
